# Supplementary material for: Individualized automated planning for dose bath reduction in robotic radiosurgery for benign tumors
Source: PLoS One. 2019 Feb 6;14(2):e0210279. doi: 10.1371/journal.pone.0210279 (PMC6364873; doi:10.1371/journal.pone.0210279)
Supplement: S1 File — (XLS) [file pone.0210279.s001.xls]

## Sheet: PTV Patient Brainstem Plan
Patients (21 = mean)	Structure	Parameters	AutoCKRescaled	ManCKRescaled	Diff% (M-A)	DiffABS (M-A)	P-values (AUTO vs MAN rescaled)
1	Plan	MU	5215	4997	-4.36262	-218
2	Plan	MU	4493	5690	21.0369	1197
3	Plan	MU	4284	7714	44.4646	3430
4	Plan	MU	4981	4636	-7.44176	-345
5	Plan	MU	5932	4568	-29.8599	-1364
6	Plan	MU	4028	4686	14.0418	658
7	Plan	MU	4709	5149	8.54535	440
8	Plan	MU	4141	5359	22.7281	1218
9	Plan	MU	4488	6031	25.5845	1543
10	Plan	MU	5159	6628	22.1635	1469
11	Plan	MU	6479	7545	14.1286	1066
12	Plan	MU	5025	4884	-2.88698	-141
13	Plan	MU	4626	5125	9.73659	499
14	Plan	MU	6483	6517	0.521712	34
15	Plan	MU	5301	7462	28.9601	2161
16	Plan	MU	5094	5119	0.488377	25
17	Plan	MU	4766	6286	24.1807	1520
18	Plan	MU	4286	4508	4.92458	222
19	Plan	MU	4107	5390	23.8033	1283
20	Plan	MU	4375	6035	27.5062	1660
21	Plan	MU	4898.6	5716.45	12.4132	817.85	0.0024
1	Plan	Treat Times	41	39	-5.12821	-2
2	Plan	Treat Times	34	34	0	0
3	Plan	Treat Times	40	41	2.43902	1
4	Plan	Treat Times	36	30	-20	-6
5	Plan	Treat Times	44	36	-22.2222	-8
6	Plan	Treat Times	37	38	2.63158	1
7	Plan	Treat Times	36	33	-9.09091	-3
8	Plan	Treat Times	33	28	-17.8571	-5
9	Plan	Treat Times	35	36	2.77778	1
10	Plan	Treat Times	39	40	2.5	1
11	Plan	Treat Times	38	28	-35.7143	-10
12	Plan	Treat Times	47	48	2.08333	1
13	Plan	Treat Times	39	39	0	0
14	Plan	Treat Times	45	38	-18.4211	-7
15	Plan	Treat Times	43	43	0	0
16	Plan	Treat Times	39	37	-5.40541	-2
17	Plan	Treat Times	37	33	-12.1212	-4
18	Plan	Treat Times	33	33	0	0
19	Plan	Treat Times	33	34	2.94118	1
20	Plan	Treat Times	35	33	-6.06061	-2
21	Plan	Treat Times	38.2	36.05	-6.83241	-2.15	0.0082
1	Plan	#Beams	174	171	-1.75439	-3
2	Plan	#Beams	139	80	-73.75	-59
3	Plan	#Beams	146	117	-24.7863	-29
4	Plan	#Beams	153	81	-88.8889	-72
5	Plan	#Beams	200	145	-37.931	-55
6	Plan	#Beams	144	119	-21.0084	-25
7	Plan	#Beams	149	138	-7.97101	-11
8	Plan	#Beams	131	61	-114.754	-70
9	Plan	#Beams	141	95	-48.4211	-46
10	Plan	#Beams	178	113	-57.5221	-65
11	Plan	#Beams	218	172	-26.7442	-46
12	Plan	#Beams	170	87	-95.4023	-83
13	Plan	#Beams	159	132	-20.4545	-27
14	Plan	#Beams	212	147	-44.2177	-65
15	Plan	#Beams	172	139	-23.741	-33
16	Plan	#Beams	169	161	-4.96894	-8
17	Plan	#Beams	151	120	-25.8333	-31
18	Plan	#Beams	139	118	-17.7966	-21
19	Plan	#Beams	145	123	-17.8862	-22
20	Plan	#Beams	145	117	-23.9316	-28
21	Plan	#Beams	161.75	121.8	-38.8882	-39.95	0.0001
1	Plan	#Nodes	56	60	6.66667	4	short path
2	Plan	#Nodes	46	62	25.8065	16	full path
3	Plan	#Nodes	68	81	16.0494	13	full path
4	Plan	#Nodes	51	62	17.7419	11	short path
5	Plan	#Nodes	61	62	1.6129	1
6	Plan	#Nodes	67
7	Plan	#Nodes	47	55	14.5455	8	short path
8	Plan	#Nodes	43	39	-10.2564	-4	full path
9	Plan	#Nodes	54	78	30.7692	24	full path
10	Plan	#Nodes	58	93	37.6344	35	full path
11	Plan	#Nodes	72	115	37.3913	43	full path
12	Plan	#Nodes	50	45	-11.1111	-5	short path
13	Plan	#Nodes	65	89	26.9663	24	full path
14	Plan	#Nodes	67	57	-17.5439	-10	short path
15	Plan	#Nodes	82	107	23.3645	25	full path
16	Plan	#Nodes	54	57	5.26316	3	short path
17	Plan	#Nodes	48	37	-29.7297	-11	full path
18	Plan	#Nodes	43	57	24.5614	14	short path
19	Plan	#Nodes	44	61	27.8689	17	short path
20	Plan	#Nodes	46	49	6.12245	3	short path
21	Plan	#Nodes	56.1	66.6316	12.3012	11.1053	0.0045
1	Patient	Vol	5276.49	5276.49	0	0
2	Patient	Vol	6519.83	6519.83	0	0
3	Patient	Vol	5241.21	5241.21	0	0
4	Patient	Vol	5737.28	5737.28	0	0
5	Patient	Vol	5660.02	5660.02	0	0
6	Patient	Vol	6385.2	6385.2	0	0
7	Patient	Vol	6418.37	6418.37	0	0
8	Patient	Vol	5359	5359	0	0
9	Patient	Vol	3871.33	3871.33	0	0
10	Patient	Vol	4696.39	4696.39	0	0
11	Patient	Vol	6103.59	6103.59	0	0
12	Patient	Vol	6167.16	6167.16	0	0
13	Patient	Vol	5733.6	5733.6	0	0
14	Patient	Vol	7466.73	7466.73	0	0
15	Patient	Vol	4864.43	4864.43	0	0
16	Patient	Vol	5603.86	5603.86	0	0
17	Patient	Vol	6595.92	6595.92	0	0
18	Patient	Vol	4570.09	4570.09	0	0
19	Patient	Vol	6182.14	6182.14	0	0
20	Patient	Vol	4415.45	4415.45	0	0
21	Patient	Vol	5643.4	5643.4	0	0	1
1	Patient	V1Gy(cc)	266.989	369.278	27.6997	102.289
2	Patient	V1Gy(cc)	160.48	346.981	53.7496	186.501
3	Patient	V1Gy(cc)	260.775	355.784	26.7041	95.009
4	Patient	V1Gy(cc)	160.473	197.989	18.9485	37.516
5	Patient	V1Gy(cc)	473.135	621.136	23.8275	148.001
6	Patient	V1Gy(cc)	234.609	300.367	21.8926	65.758
7	Patient	V1Gy(cc)	183.348	209.985	12.6852	26.637
8	Patient	V1Gy(cc)	126.917	233.215	45.5794	106.298
9	Patient	V1Gy(cc)	101.008	176.413	42.7434	75.405
10	Patient	V1Gy(cc)	132.17	198.258	33.3343	66.088
11	Patient	V1Gy(cc)	324.006	335.303	3.36919	11.297
12	Patient	V1Gy(cc)	235.615	262.204	10.1406	26.589
13	Patient	V1Gy(cc)	97.577	151.449	35.5711	53.872
14	Patient	V1Gy(cc)	507.697	727.59	30.2221	219.893
15	Patient	V1Gy(cc)	134.061	168.715	20.54	34.654
16	Patient	V1Gy(cc)	583.356	618.64	5.70348	35.284
17	Patient	V1Gy(cc)	220.159	287.745	23.4882	67.586
18	Patient	V1Gy(cc)	393.045	418.736	6.13537	25.691
19	Patient	V1Gy(cc)	404.672	460.197	12.0655	55.525
20	Patient	V1Gy(cc)	423.393	512.339	17.3608	88.946
21	Patient	V1Gy(cc)	271.174	347.616	23.588	76.442	0.0001
1	Patient	V2Gy(cc)	69.676	81.508	14.5164	11.832
2	Patient	V2Gy(cc)	40.8	65.08	37.3079	24.28
3	Patient	V2Gy(cc)	67.948	76.008	10.6041	8.06
4	Patient	V2Gy(cc)	42.253	50.975	17.1103	8.722
5	Patient	V2Gy(cc)	112.149	168.335	33.3775	56.186
6	Patient	V2Gy(cc)	56.104	74.569	24.7623	18.465
7	Patient	V2Gy(cc)	47.117	52.752	10.6821	5.635
8	Patient	V2Gy(cc)	35.069	49.939	29.7763	14.87
9	Patient	V2Gy(cc)	31.61	35.67	11.3821	4.06
10	Patient	V2Gy(cc)	39.953	52.727	24.2267	12.774
11	Patient	V2Gy(cc)	86.521	87.392	0.996659	0.871
12	Patient	V2Gy(cc)	56.326	56.815	0.860688	0.489
13	Patient	V2Gy(cc)	32.228	39.593	18.6018	7.365
14	Patient	V2Gy(cc)	128.847	171.553	24.8938	42.706
15	Patient	V2Gy(cc)	40.541	42.964	5.63961	2.423
16	Patient	V2Gy(cc)	138.625	180.849	23.3477	42.224
17	Patient	V2Gy(cc)	52.14	54.678	4.64172	2.538
18	Patient	V2Gy(cc)	83.919	132.038	36.4433	48.119
19	Patient	V2Gy(cc)	99.552	108.146	7.94666	8.594
20	Patient	V2Gy(cc)	97.639	112.668	13.3392	15.029
21	Patient	V2Gy(cc)	67.9508	84.7129	17.5228	16.7621	0.0001
1	Patient	V3Gy(cc)	37.727	42.363	10.9435	4.636
2	Patient	V3Gy(cc)	22.225	32.17	30.9139	9.945
3	Patient	V3Gy(cc)	36.204	40.494	10.5942	4.29
4	Patient	V3Gy(cc)	23.051	26.354	12.5332	3.303
5	Patient	V3Gy(cc)	59.145	89.016	33.5569	29.871
6	Patient	V3Gy(cc)	29.79	39.053	23.719	9.263
7	Patient	V3Gy(cc)	25.433	28.7	11.3833	3.267
8	Patient	V3Gy(cc)	19.234	23.778	19.1101	4.544
9	Patient	V3Gy(cc)	17.361	19.575	11.3103	2.214
10	Patient	V3Gy(cc)	21.56	26.917	19.9019	5.357
11	Patient	V3Gy(cc)	45.723	48.001	4.74573	2.278
12	Patient	V3Gy(cc)	30.456	30.429	-0.0887311	-0.027
13	Patient	V3Gy(cc)	17.922	20.884	14.1831	2.962
14	Patient	V3Gy(cc)	68.509	85.017	19.4173	16.508
15	Patient	V3Gy(cc)	21.95	22.331	1.70615	0.381
16	Patient	V3Gy(cc)	71.207	93.002	23.435	21.795
17	Patient	V3Gy(cc)	28.048	29.526	5.00576	1.478
18	Patient	V3Gy(cc)	43.423	67.343	35.5197	23.92
19	Patient	V3Gy(cc)	53.049	56.452	6.02813	3.403
20	Patient	V3Gy(cc)	51.663	58.235	11.2853	6.572
21	Patient	V3Gy(cc)	36.184	43.982	15.2602	7.798	0.0001
1	Patient	V4Gy(cc)	25.177	28.121	10.469	2.944
2	Patient	V4Gy(cc)	14.875	20.885	28.7766	6.01
3	Patient	V4Gy(cc)	24.176	26.587	9.06834	2.411
4	Patient	V4Gy(cc)	15.412	17.089	9.81333	1.677
5	Patient	V4Gy(cc)	39.444	58.552	32.6342	19.108
6	Patient	V4Gy(cc)	19.875	25.996	23.5459	6.121
7	Patient	V4Gy(cc)	16.962	19.159	11.4672	2.197
8	Patient	V4Gy(cc)	13.007	14.908	12.7515	1.901
9	Patient	V4Gy(cc)	11.801	12.942	8.81626	1.141
10	Patient	V4Gy(cc)	14.523	17.456	16.8022	2.933
11	Patient	V4Gy(cc)	30.478	32.008	4.78005	1.53
12	Patient	V4Gy(cc)	20.29	19.958	-1.66349	-0.332
13	Patient	V4Gy(cc)	12.136	13.736	11.6482	1.6
14	Patient	V4Gy(cc)	45.433	54.934	17.2953	9.501
15	Patient	V4Gy(cc)	14.868	14.7	-1.14286	-0.168
16	Patient	V4Gy(cc)	47.287	61.231	22.7728	13.944
17	Patient	V4Gy(cc)	19.022	19.614	3.01825	0.592
18	Patient	V4Gy(cc)	28.383	42.574	33.3326	14.191
19	Patient	V4Gy(cc)	35.056	36.81	4.76501	1.754
20	Patient	V4Gy(cc)	33.759	38.205	11.6372	4.446
21	Patient	V4Gy(cc)	24.0982	28.7732	13.5294	4.67505	0.0001
1	Patient	V6Gy(cc)	14.928	16.224	7.98817	1.296
2	Patient	V6Gy(cc)	8.795	11.535	23.7538	2.74
3	Patient	V6Gy(cc)	14.275	15.018	4.9474	0.743
4	Patient	V6Gy(cc)	8.993	9.517	5.50594	0.524
5	Patient	V6Gy(cc)	23.524	32.915	28.5311	9.391
6	Patient	V6Gy(cc)	11.817	14.844	20.3921	3.027
7	Patient	V6Gy(cc)	9.878	11.023	10.3874	1.145
8	Patient	V6Gy(cc)	7.715	8.1	4.75309	0.385
9	Patient	V6Gy(cc)	6.879	7.395	6.97769	0.516
10	Patient	V6Gy(cc)	8.584	9.848	12.8351	1.264
11	Patient	V6Gy(cc)	18.123	18.38	1.39826	0.257
12	Patient	V6Gy(cc)	11.827	11.452	-3.27454	-0.375
13	Patient	V6Gy(cc)	6.959	7.641	8.92553	0.682
14	Patient	V6Gy(cc)	27.133	30.904	12.2023	3.771
15	Patient	V6Gy(cc)	8.865	8.41	-5.41023	-0.455
16	Patient	V6Gy(cc)	28.148	34.586	18.6145	6.438
17	Patient	V6Gy(cc)	11.127	11.225	0.873051	0.098
18	Patient	V6Gy(cc)	16.678	22.847	27.0014	6.169
19	Patient	V6Gy(cc)	20.713	20.302	-2.02443	-0.411
20	Patient	V6Gy(cc)	20.15	21.769	7.43718	1.619
21	Patient	V6Gy(cc)	14.2555	16.1968	9.59073	1.9412	0.0004
1	Patient	V8Gy(cc)	10.088	10.618	4.99152	0.53
2	Patient	V8Gy(cc)	5.726	7.322	21.7973	1.596
3	Patient	V8Gy(cc)	9.6	9.738	1.41713	0.138
4	Patient	V8Gy(cc)	5.802	5.944	2.38896	0.142
5	Patient	V8Gy(cc)	16.132	20.584	21.6284	4.452
6	Patient	V8Gy(cc)	7.949	9.419	15.6068	1.47
7	Patient	V8Gy(cc)	6.508	7.15	8.97902	0.642
8	Patient	V8Gy(cc)	5.06	5.198	2.65487	0.138
9	Patient	V8Gy(cc)	4.417	4.701	6.04127	0.284
10	Patient	V8Gy(cc)	5.558	6.332	12.2236	0.774
11	Patient	V8Gy(cc)	12.248	12.144	-0.85639	-0.104
12	Patient	V8Gy(cc)	7.642	7.439	-2.72886	-0.203
13	Patient	V8Gy(cc)	4.413	4.709	6.28584	0.296
14	Patient	V8Gy(cc)	18.596	20.113	7.54239	1.517
15	Patient	V8Gy(cc)	5.765	5.424	-6.28687	-0.341
16	Patient	V8Gy(cc)	19.411	22.24	12.7203	2.829
17	Patient	V8Gy(cc)	7.314	7.139	-2.45132	-0.175
18	Patient	V8Gy(cc)	11.213	13.611	17.6181	2.398
19	Patient	V8Gy(cc)	13.908	12.728	-9.2709	-1.18
20	Patient	V8Gy(cc)	13.95	14.321	2.5906	0.371
21	Patient	V8Gy(cc)	9.565	10.3437	6.14459	0.7787	0.0057
1	Patient	V10Gy(cc)	6.726	6.934	2.99971	0.208
2	Patient	V10Gy(cc)	3.58	4.176	14.272	0.596
3	Patient	V10Gy(cc)	6.292	6.227	-1.04384	-0.065
4	Patient	V10Gy(cc)	3.495	3.6	2.91667	0.105
5	Patient	V10Gy(cc)	11.018	12.817	14.036	1.799
6	Patient	V10Gy(cc)	5.178	5.59	7.3703	0.412
7	Patient	V10Gy(cc)	4.062	4.389	7.45044	0.327
8	Patient	V10Gy(cc)	3.17	3.222	1.6139	0.052
9	Patient	V10Gy(cc)	2.608	2.866	9.00209	0.258
10	Patient	V10Gy(cc)	3.378	3.822	11.617	0.444
11	Patient	V10Gy(cc)	8.128	8.014	-1.42251	-0.114
12	Patient	V10Gy(cc)	4.835	4.706	-2.74118	-0.129
13	Patient	V10Gy(cc)	2.645	2.707	2.29036	0.062
14	Patient	V10Gy(cc)	12.816	13.188	2.82075	0.372
15	Patient	V10Gy(cc)	3.529	3.407	-3.58086	-0.122
16	Patient	V10Gy(cc)	13.137	14.111	6.90242	0.974
17	Patient	V10Gy(cc)	4.639	4.33	-7.13626	-0.309
18	Patient	V10Gy(cc)	7.276	7.719	5.73909	0.443
19	Patient	V10Gy(cc)	8.873	7.87	-12.7446	-1.003
20	Patient	V10Gy(cc)	9.387	9.226	-1.74507	-0.161
21	Patient	V10Gy(cc)	6.2386	6.44605	2.93082	0.20745	0.0582
1	Patient	V12Gy(cc)	3.713	3.788	1.97994	0.075
2	Patient	V12Gy(cc)	1.787	1.74	-2.70115	-0.047
3	Patient	V12Gy(cc)	3.001	3.075	2.4065	0.074
4	Patient	V12Gy(cc)	1.507	1.663	9.38064	0.156
5	Patient	V12Gy(cc)	6.258	6.203	-0.886668	-0.055
6	Patient	V12Gy(cc)	2.449	2.365	-3.5518	-0.084
7	Patient	V12Gy(cc)	2.032	2.03	-0.0985222	-0.002
8	Patient	V12Gy(cc)	1.668	1.623	-2.77264	-0.045
9	Patient	V12Gy(cc)	1.195	1.324	9.7432	0.129
10	Patient	V12Gy(cc)	1.637	1.711	4.32496	0.074
11	Patient	V12Gy(cc)	4.195	4.437	5.45414	0.242
12	Patient	V12Gy(cc)	2.327	2.304	-0.998264	-0.023
13	Patient	V12Gy(cc)	1.215	1.138	-6.76626	-0.077
14	Patient	V12Gy(cc)	7.77	7.769	-0.0128717	-0.001
15	Patient	V12Gy(cc)	1.611	1.78	9.49438	0.169
16	Patient	V12Gy(cc)	6.849	7.459	8.17804	0.61
17	Patient	V12Gy(cc)	2.415	2.141	-12.7978	-0.274
18	Patient	V12Gy(cc)	3.81	3.564	-6.90236	-0.246
19	Patient	V12Gy(cc)	3.85	3.913	1.61002	0.063
20	Patient	V12Gy(cc)	4.519	5.017	9.92625	0.498
21	Patient	V12Gy(cc)	3.1904	3.2522	1.25049	0.0618	0.2586
1	PTV Ring 1cm	D2%	3.71853	4.32278	13.9783	0.60425
2	PTV Ring 1cm	D2%	3.24535	5.16537	37.171	1.92002
3	PTV Ring 1cm	D2%	3.94982	5.10572	22.6393	1.1559
4	PTV Ring 1cm	D2%	3.44702	4.49285	23.2777	1.04583
5	PTV Ring 1cm	D2%	4.15627	6.11622	32.0451	1.95995
6	PTV Ring 1cm	D2%	3.72601	5.752	35.2224	2.02599
7	PTV Ring 1cm	D2%	3.59698	4.07702	11.7743	0.48004
8	PTV Ring 1cm	D2%	3.08137	4.38683	29.7586	1.30546
9	PTV Ring 1cm	D2%	3.19131	4.15317	23.1597	0.96186
10	PTV Ring 1cm	D2%	3.13815	4.34067	27.7036	1.20252
11	PTV Ring 1cm	D2%	3.88061	4.35531	10.8993	0.4747
12	PTV Ring 1cm	D2%	3.71451	4.22949	12.1759	0.51498
13	PTV Ring 1cm	D2%	3.1303	4.02202	22.1709	0.89172
14	PTV Ring 1cm	D2%	4.27419	5.51016	22.4307	1.23597
15	PTV Ring 1cm	D2%	3.2313	4.10181	21.2226	0.87051
16	PTV Ring 1cm	D2%	4.78419	6.26954	23.6915	1.48535
17	PTV Ring 1cm	D2%	3.48967	3.95972	11.8708	0.47005
18	PTV Ring 1cm	D2%	4.19816	6.30232	33.3871	2.10416
19	PTV Ring 1cm	D2%	4.48189	5.62125	20.2688	1.13936
20	PTV Ring 1cm	D2%	4.29305	5.44721	21.1881	1.15416
21	PTV Ring 1cm	D2%	3.73643	4.88657	22.8018	1.15014	0.0001
1	PTV Ring 2cm	D2%	1.99032	2.09428	4.964	0.10396
2	PTV Ring 2cm	D2%	1.76392	2.8209	37.4696	1.05698
3	PTV Ring 2cm	D2%	2.14724	2.73687	21.544	0.58963
4	PTV Ring 2cm	D2%	1.76358	2.47144	28.6416	0.70786
5	PTV Ring 2cm	D2%	2.31556	3.20394	27.7277	0.88838
6	PTV Ring 2cm	D2%	2.00778	2.80505	28.4227	0.79727
7	PTV Ring 2cm	D2%	1.85824	1.90732	2.57324	0.04908
8	PTV Ring 2cm	D2%	1.61181	2.53874	36.5114	0.92693
9	PTV Ring 2cm	D2%	1.53631	1.84602	16.7772	0.30971
10	PTV Ring 2cm	D2%	1.67213	2.46359	32.1263	0.79146
11	PTV Ring 2cm	D2%	2.18856	2.20697	0.834175	0.01841
12	PTV Ring 2cm	D2%	2.06566	2.0866	1.00355	0.02094
13	PTV Ring 2cm	D2%	1.4102	2.17804	35.2537	0.76784
14	PTV Ring 2cm	D2%	2.41975	3.0461	20.5624	0.62635
15	PTV Ring 2cm	D2%	1.67874	2.23598	24.9215	0.55724
16	PTV Ring 2cm	D2%	2.6426	3.20574	17.5666	0.56314
17	PTV Ring 2cm	D2%	1.84724	2.05754	10.2209	0.2103
18	PTV Ring 2cm	D2%	2.45486	3.56395	31.1197	1.10909
19	PTV Ring 2cm	D2%	2.38424	3.07192	22.386	0.68768
20	PTV Ring 2cm	D2%	2.54742	2.83683	10.2019	0.28941
21	PTV Ring 2cm	D2%	2.01531	2.56889	20.5414	0.553583	0.0001
1	PTV Ring 3cm	D2%	1.38166	1.66706	17.12	0.2854
2	PTV Ring 3cm	D2%	1.19326	1.86418	35.9901	0.67092
3	PTV Ring 3cm	D2%	1.48725	1.75449	15.2318	0.26724
4	PTV Ring 3cm	D2%	1.17996	1.70135	30.6457	0.52139
5	PTV Ring 3cm	D2%	1.65274	2.00834	17.7062	0.3556
6	PTV Ring 3cm	D2%	1.44362	1.86369	22.5397	0.42007
7	PTV Ring 3cm	D2%	1.33301	1.16064	-14.8513	-0.17237
8	PTV Ring 3cm	D2%	1.10113	1.72116	36.024	0.62003
9	PTV Ring 3cm	D2%	0.993638	1.1625	14.5258	0.168862
10	PTV Ring 3cm	D2%	1.10198	1.69869	35.1277	0.59671
11	PTV Ring 3cm	D2%	1.53449	1.38742	-10.6003	-0.14707
12	PTV Ring 3cm	D2%	1.42833	1.33738	-6.80061	-0.09095
13	PTV Ring 3cm	D2%	0.865748	1.50242	42.3764	0.636672
14	PTV Ring 3cm	D2%	1.72362	2.00737	14.1354	0.28375
15	PTV Ring 3cm	D2%	1.14377	1.5975	28.4025	0.45373
16	PTV Ring 3cm	D2%	1.95831	2.056	4.75146	0.09769
17	PTV Ring 3cm	D2%	1.27803	1.29547	1.34623	0.01744
18	PTV Ring 3cm	D2%	1.76664	2.45664	28.0871	0.69
19	PTV Ring 3cm	D2%	1.67673	1.987	15.615	0.31027
20	PTV Ring 3cm	D2%	1.73585	1.88788	8.05295	0.15203
21	PTV Ring 3cm	D2%	1.39899	1.70586	16.7713	0.306871	0.0004
1	PTV Ring 5cm	D2%	0.988012	1.22939	19.634
2	PTV Ring 5cm	D2%	0.867008	1.39521	37.8582
3	PTV Ring 5cm	D2%	1.01655	1.19955	15.2557
4	PTV Ring 5cm	D2%	0.861943	1.05323	18.1619
5	PTV Ring 5cm	D2%	1.20862	1.3997	13.6515
6	PTV Ring 5cm	D2%	1.03121	1.18353	12.87
7	PTV Ring 5cm	D2%	0.947821	0.926965	-2.24992
8	PTV Ring 5cm	D2%	0.792583	1.18625	33.1858
9	PTV Ring 5cm	D2%	0.746748	0.956853	21.9579
10	PTV Ring 5cm	D2%	0.742461	1.08456	31.5427
11	PTV Ring 5cm	D2%	1.02264	1.02569	0.297361
12	PTV Ring 5cm	D2%	1.00601	1.06701	5.71691
13	PTV Ring 5cm	D2%	0.724765	0.94303	23.1451
14	PTV Ring 5cm	D2%	1.15581	1.52996	24.4549
15	PTV Ring 5cm	D2%	0.776075	0.955413	18.7707
16	PTV Ring 5cm	D2%	1.38006	1.4989	7.92848
17	PTV Ring 5cm	D2%	0.968009	1.05239	8.01804
18	PTV Ring 5cm	D2%	1.25683	1.52259	17.4545
19	PTV Ring 5cm	D2%	1.15156	1.45261	20.7248
20	PTV Ring 5cm	D2%	1.21858	1.38038	11.7214
21	PTV Ring 5cm	D2%	0.993165	1.20216	17.005	#DIV/0!	0.0001
1	PTV Ring 7cm	D2%	0.811709	0.986048	17.6806
2	PTV Ring 7cm	D2%	0.713649	1.19742	40.4011
3	PTV Ring 7cm	D2%	0.837705	1.00638	16.7606
4	PTV Ring 7cm	D2%	0.737898	0.841548	12.3166
5	PTV Ring 7cm	D2%	1.00508	1.1032	8.89413
6	PTV Ring 7cm	D2%	0.823643	0.942743	12.6333
7	PTV Ring 7cm	D2%	0.758766	0.771256	1.61944
8	PTV Ring 7cm	D2%	0.69774	0.926061	24.6551
9	PTV Ring 7cm	D2%	0.629962	0.781806	19.4222
10	PTV Ring 7cm	D2%	0.648488	0.790812	17.9972
11	PTV Ring 7cm	D2%	0.830664	0.864077	3.8669
12	PTV Ring 7cm	D2%	0.81144	0.865181	6.21153
13	PTV Ring 7cm	D2%	0.6104	0.679345	10.1487
14	PTV Ring 7cm	D2%	0.960136	1.33894	28.2913
15	PTV Ring 7cm	D2%	0.620705	0.754846	17.7706
16	PTV Ring 7cm	D2%	1.12157	1.14996	2.46878
17	PTV Ring 7cm	D2%	0.798731	0.951296	16.0376
18	PTV Ring 7cm	D2%	1.0561	1.03663	-1.8782
19	PTV Ring 7cm	D2%	0.943175	1.11955	15.7541
20	PTV Ring 7cm	D2%	1.05388	1.17291	10.1483
21	PTV Ring 7cm	D2%	0.823572	0.964	14.06	#DIV/0!	0.0001
1	PTV	Vol	3.49118	3.49118	0	0
2	PTV	Vol	1.51607	1.51607	0	0
3	PTV	Vol	2.58969	2.58969	0	0
4	PTV	Vol	1.31465	1.31465	0	0
5	PTV	Vol	5.91569	5.91569	0	0
6	PTV	Vol	2.1786	2.1786	0	0
7	PTV	Vol	1.76286	1.76286	0	0
8	PTV	Vol	1.40067	1.40067	0	0
9	PTV	Vol	0.958027	0.958027	0	0
10	PTV	Vol	1.4017	1.4017	0	0
11	PTV	Vol	3.7279	3.7279	0	0
12	PTV	Vol	1.92874	1.92874	0	0
13	PTV	Vol	1.05614	1.05614	0	0
14	PTV	Vol	7.27204	7.27204	0	0
15	PTV	Vol	1.39204	1.39204	0	0
16	PTV	Vol	6.47122	6.47122	0	0
17	PTV	Vol	1.94787	1.94787	0	0
18	PTV	Vol	3.38461	3.38461	0	0
19	PTV	Vol	3.50757	3.50757	0	0
20	PTV	Vol	4.04207	4.04207	0	0
21	PTV	Vol	2.86297	2.86297	0	0	1
1	PTV	V100%	98.2944	98.2677	-0.0271707	-0.0267
2	PTV	V100%	98.2704	98.2686	-0.00183171	-0.0018
3	PTV	V100%	98.3736	98.3356	-0.0386432	-0.038
4	PTV	V100%	98.2727	98.2375	-0.0358315	-0.0352
5	PTV	V100%	98.2354	98.307	0.0728331	0.0716
6	PTV	V100%	98.2725	98.2282	-0.0450991	-0.0443
7	PTV	V100%	98.2374	98.3428	0.107176	0.1054
8	PTV	V100%	98.2299	98.2196	-0.0104867	-0.0103
9	PTV	V100%	98.3183	98.2291	-0.0908081	-0.0892
10	PTV	V100%	98.2519	98.2246	-0.0277934	-0.0273
11	PTV	V100%	98.3214	98.2296	-0.0934545	-0.0918
12	PTV	V100%	98.3495	98.25	-0.101272	-0.0995
13	PTV	V100%	98.319	98.3019	-0.0173954	-0.0171
14	PTV	V100%	98.2039	98.1795	-0.0248524	-0.0244
15	PTV	V100%	98.4072	98.2994	-0.109665	-0.1078
16	PTV	V100%	98.3668	98.3043	-0.0635781	-0.0625
17	PTV	V100%	98.2182	98.1987	-0.0198577	-0.0195
18	PTV	V100%	98.2685	98.1746	-0.0956459	-0.0939
19	PTV	V100%	98.4529	98.3545	-0.100046	-0.0984
20	PTV	V100%	98.3913	98.2681	-0.125371	-0.1232
21	PTV	V100%	98.3028	98.2611	-0.0424397	-0.041695	0.0037
1	PTV	CI	1.08199	1.10415	2.00656	0.0221554
2	PTV	CI	1.19945	1.16793	-2.69927	-0.0315254
3	PTV	CI	1.17798	1.2075	2.4442	0.0295137
4	PTV	CI	1.16646	1.28767	9.4131	0.12121
5	PTV	CI	1.07687	1.06663	-0.9602	-0.0102417
6	PTV	CI	1.14388	1.10514	-3.50512	-0.0387365
7	PTV	CI	1.17335	1.17094	-0.205919	-0.00241119
8	PTV	CI	1.21232	1.17974	-2.76187	-0.0325827
9	PTV	CI	1.26869	1.40692	9.82509	0.138231
10	PTV	CI	1.18865	1.24272	4.35154	0.0540776
11	PTV	CI	1.14451	1.21167	5.54241	0.0671555
12	PTV	CI	1.22673	1.21584	-0.896084	-0.0108949
13	PTV	CI	1.17008	1.09612	-6.74769	-0.0739629
14	PTV	CI	1.08802	1.08815	0.0119778	0.000130336
15	PTV	CI	1.17603	1.30082	9.59353	0.124795
16	PTV	CI	1.07595	1.17252	8.23638	0.0965736
17	PTV	CI	1.26231	1.11931	-12.7754	-0.142996
18	PTV	CI	1.14552	1.07258	-6.80021	-0.0729377
19	PTV	CI	1.11487	1.13425	1.70836	0.019377
20	PTV	CI	1.13627	1.26307	10.039	0.1268
21	PTV	CI	1.1615	1.18068	1.29102	0.0191865	0.357
1	PTV	Dmean	13.2643	13.178	-0.654879	-0.0863
2	PTV	Dmean	13.1814	13.0888	-0.707475	-0.0926
3	PTV	Dmean	13.1257	13.183	0.434651	0.0573
4	PTV	Dmean	13.1016	13.2852	1.38199	0.1836
5	PTV	Dmean	13.3562	13.2208	-1.02414	-0.1354
6	PTV	Dmean	13.252	13.0726	-1.37234	-0.1794
7	PTV	Dmean	13.1857	13.1371	-0.369945	-0.0486
8	PTV	Dmean	13.3057	13.2744	-0.235792	-0.0313
9	PTV	Dmean	13.0578	13.1696	0.848925	0.1118
10	PTV	Dmean	13.2498	13.0132	-1.81815	-0.2366
11	PTV	Dmean	13.1867	13.4592	2.02464	0.2725
12	PTV	Dmean	13.1609	13.3014	1.05628	0.1405
13	PTV	Dmean	13.1889	13.0896	-0.758618	-0.0993
14	PTV	Dmean	13.565	13.5298	-0.260166	-0.0352
15	PTV	Dmean	13.0919	13.394	2.25549	0.3021
16	PTV	Dmean	13.165	13.4346	2.00676	0.2696
17	PTV	Dmean	13.4108	13.2504	-1.21053	-0.1604
18	PTV	Dmean	13.2912	13.1643	-0.963971	-0.1269
19	PTV	Dmean	13.0761	13.2239	1.11767	0.1478
20	PTV	Dmean	13.1271	13.6236	3.64441	0.4965
21	PTV	Dmean	13.2172	13.2547	0.26974	0.037485	0.5202
1	PTV	D98%	12.0163	12.0172	0.00748927	0.0009
2	PTV	D98%	12.0158	12.0128	-0.0249734	-0.003
3	PTV	D98%	12.0129	12.0168	0.0324546	0.0039
4	PTV	D98%	12.0145	12.0207	0.0515777	0.0062
5	PTV	D98%	12.0156	12.0119	-0.0308028	-0.0037
6	PTV	D98%	12.0112	12.0083	-0.02415	-0.0029
7	PTV	D98%	12.017	12.0212	0.0349383	0.0042
8	PTV	D98%	12.0167	12.0176	0.00748902	0.0009
9	PTV	D98%	12.0171	12.036	0.157029	0.0189
10	PTV	D98%	12.0177	12.0145	-0.0266345	-0.0032
11	PTV	D98%	12.0145	12.0239	0.0781776	0.0094
12	PTV	D98%	12.0209	12.0179	-0.0249628	-0.003
13	PTV	D98%	12.0163	12.0163	0	0
14	PTV	D98%	12.0166	12.0162	-0.00332884	-0.0004
15	PTV	D98%	12.0162	12.0215	0.0440877	0.0053
16	PTV	D98%	12.0128	12.0216	0.0732016	0.0088
17	PTV	D98%	12.0204	12.0129	-0.0624329	-0.0075
18	PTV	D98%	12.0178	12.0078	-0.0832792	-0.01
19	PTV	D98%	12.0146	12.0207	0.0507458	0.0061
20	PTV	D98%	12.0133	12.0283	0.124706	0.015
21	PTV	D98%	12.0159	12.0182	0.0190666	0.002295	0.1841
1	PTV	Dmin	11.4	11.1	-2.7027	-0.3
2	PTV	Dmin	11.2	11.4	1.75439	0.2
3	PTV	Dmin	11.6	11.5	-0.869565	-0.1
4	PTV	Dmin	11.5	11.3	-1.76991	-0.2
5	PTV	Dmin	11.2	11.5	2.6087	0.3
6	PTV	Dmin	11.6	11.6	0	0
7	PTV	Dmin	11	11.4	3.50877	0.4
8	PTV	Dmin	11.2	11.2	0	0
9	PTV	Dmin	11.4	10.9	-4.58716	-0.5
10	PTV	Dmin	11.3	11.3	0	0
11	PTV	Dmin	11.6	10.9	-6.42202	-0.7
12	PTV	Dmin	11.3	11.3	0	0
13	PTV	Dmin	11.3	11.2	-0.892857	-0.1
14	PTV	Dmin	11	11.3	2.65487	0.3
15	PTV	Dmin	11.6	11.3	-2.65487	-0.3
16	PTV	Dmin	11.4	11.3	-0.884956	-0.1
17	PTV	Dmin	10.6	11.1	4.5045	0.5
18	PTV	Dmin	11.1	11.1	0	0
19	PTV	Dmin	11.6	11.2	-3.57143	-0.4
20	PTV	Dmin	11.5	11	-4.54545	-0.5
21	PTV	Dmin	11.32	11.245	-0.693485	-0.075	0.2994
1	Brainstem	Vol	27.2952	27.2952	0	0
2	Brainstem	Vol	44.1112	44.1112	0	0
3	Brainstem	Vol	41.977	41.977	0	0
4	Brainstem	Vol	37.4737	37.4737	0	0
5	Brainstem	Vol	36.0528	36.0528	0	0
6	Brainstem	Vol	32.8149	32.8149	0	0
7	Brainstem	Vol	36.3688	36.3688	0	0
8	Brainstem	Vol	36.6734	36.6734	0	0
9	Brainstem	Vol	31.0183	31.0183	0	0
10	Brainstem	Vol	32.5549	32.5549	0	0
11	Brainstem	Vol	43.4093	43.4093	0	0
12	Brainstem	Vol	38.4934	38.4934	0	0
13	Brainstem	Vol	31.8376	31.8376	0	0
14	Brainstem	Vol	40.3713	40.3713	0	0
15	Brainstem	Vol	32.8562	32.8562	0	0
16	Brainstem	Vol	36.6325	36.6325	0	0
17	Brainstem	Vol	38.6801	38.6801	0	0
18	Brainstem	Vol	35.2454	35.2454	0	0
19	Brainstem	Vol	36.6562	36.6562	0	0
20	Brainstem	Vol	43.4156	43.4156	0	0
21	Brainstem	Vol	36.6969	36.6969	0	0	1
1	Brainstem	D2%	10.1469	10.4606	2.99887	0.3137
2	Brainstem	D2%	7.49036	8.73612	14.2599	1.24576
3	Brainstem	D2%	11.1743	10.9478	-2.06891	-0.2265
4	Brainstem	D2%	7.93669	8.14072	2.50629	0.20403
5	Brainstem	D2%	10.9941	11.3612	3.23117	0.3671
6	Brainstem	D2%	10.9683	11.2714	2.68911	0.3031
7	Brainstem	D2%	8.51995	8.53684	0.197848	0.01689
8	Brainstem	D2%	6.58077	7.55448	12.8892	0.97371
9	Brainstem	D2%	8.32611	7.17681	-16.0141	-1.1493
10	Brainstem	D2%	8.84472	9.02039	1.94748	0.17567
11	Brainstem	D2%	10.9613	10.3784	-5.61647	-0.5829
12	Brainstem	D2%	9.64095	9.30715	-3.58649	-0.3338
13	Brainstem	D2%	8.37855	9.01744	7.08505	0.63889
14	Brainstem	D2%	10.5444	10.6792	1.26227	0.1348
15	Brainstem	D2%	9.91079	9.35872	-5.89899	-0.55207
16	Brainstem	D2%	11.8028	11.6959	-0.913996	-0.1069
17	Brainstem	D2%	8.97696	8.26072	-8.67043	-0.71624
18	Brainstem	D2%	10.7685	10.9289	1.46767	0.1604
19	Brainstem	D2%	11.462	11.1936	-2.3978	-0.2684
20	Brainstem	D2%	11.4419	10.9915	-4.09771	-0.4504
21	Brainstem	D2%	9.74352	9.75089	0.0634961	0.007377	0.9861
1	Brainstem	Dmean	2.17943	2.59343	15.9634	0.414
2	Brainstem	Dmean	1.4738	1.59917	7.83969	0.12537
3	Brainstem	Dmean	2.37728	2.51671	5.54017	0.13943
4	Brainstem	Dmean	1.61421	1.81912	11.2642	0.20491
5	Brainstem	Dmean	2.95044	3.36929	12.4314	0.41885
6	Brainstem	Dmean	2.24441	3.19011	29.6447	0.9457
7	Brainstem	Dmean	1.7154	1.62501	-5.56243	-0.09039
8	Brainstem	Dmean	1.33997	1.45412	7.85011	0.11415
9	Brainstem	Dmean	1.57799	1.37756	-14.5496	-0.20043
10	Brainstem	Dmean	1.74855	1.72674	-1.26307	-0.02181
11	Brainstem	Dmean	2.43317	2.47947	1.86733	0.0463
12	Brainstem	Dmean	2.07815	1.64888	-26.034	-0.42927
13	Brainstem	Dmean	1.48724	1.73919	14.4866	0.25195
14	Brainstem	Dmean	3.03321	3.55125	14.5875	0.51804
15	Brainstem	Dmean	1.91944	1.9496	1.54698	0.03016
16	Brainstem	Dmean	3.75069	3.64372	-2.93574	-0.10697
17	Brainstem	Dmean	1.90164	1.85033	-2.77302	-0.05131
18	Brainstem	Dmean	2.62036	2.76509	5.23419	0.14473
19	Brainstem	Dmean	3.09056	3.25069	4.92603	0.16013
20	Brainstem	Dmean	2.95195	3.12377	5.5004	0.17182
21	Brainstem	Dmean	2.22439	2.36366	4.27825	0.139268	0.0208

## Sheet: All other OARs
Patient ID	RT Structure	Drel(0.02)		RT Structure	Drel(0.02)		RT Structure	Drel(0.02)		RT Structure	Drel(0.02)		RT Structure	Drel(0.02)		RT Structure	Drel(0.02)		RT Structure	Drel(0.02)		RT Structure	Drel(0.02)		RT Structure	Drel(0.02)		RT Structure	Drel(0.02)		RT Structure	Drel(0.02)
		Auto	Man		Auto	Man		Auto	Man		Auto	Man		Auto	Man		Auto	Man		Auto	Man		Auto	Man		Auto	Man		Auto	Man		Auto	Man
1	EyeLeft	0.098	0.098	RightLeft	0.098081	0.0987143	LeftOpNerve	0.127136	0.189776	RightOpNerve	0.195528	0.273941	Chiasm	0.366146	0.397432	Facialis	13.8447	13.8528	Pituitary	0.283029	0.390977	Trigeminus	12.2145	12.1541	Cochlea	11.8277	12.0146	CAI	13.8607	13.6752	Facialis	13.8441	13.8495
2	EyeLeft	0.0980204	0.0980013	RightLeft	0.098103	0.099878	LeftOpNerve	0.0984158	0.198874	RightOpNerve	0.098	0.098	Chiasm	0.181803	0.326978	Facialis	13.7638	13.5029	Pituitary	0.197513	0.198138	Trigeminus	8.18639	9.23348	Cochlea	11.4115	11.8382	CAI	13.7628	13.4803	Facialis	13.7617	13.5026
3	EyeLeft	0.0980247	0.098	RightLeft	0.098	0.0989448	LeftOpNerve	0.098	0.098	RightOpNerve	0.167047	0.194663	Chiasm	0.229461	0.285011	Facialis	13.9277	14.1499	Pituitary	0.199394	0.701426	Trigeminus	12.1711	12.1122	Cochlea	8.80584	9.01054	CAI	13.8849	13.8598	Facialis	13.9252	14.1489
4	EyeLeft	0.098	0.099477	RightLeft	0.0989211	0.0995647	LeftOpNerve	0.0980028	0.184012	RightOpNerve	0.172977	0.39673	Chiasm	0.269417	0.59741	Facialis	14.1213	14.266	Pituitary	0.271623	0.569581	Trigeminus	12.2449	12.1575	Cochlea	12.943	12.8829	CAI	13.8853	14.1672	Facialis	14.1228	14.2674
5	EyeLeft	0.0982686	0.11509	RightLeft	0.0987074	0.104852	LeftOpNerve	0.196843	0.296096	RightOpNerve	0.174391	0.191953	Chiasm	0.217401	0.299994	Facialis	14.1186	14.0736	Pituitary	0.33016	0.383874	Trigeminus	12.0897	12.0649	Cochlea	12.7127	12.3584	CAI	13.756	13.475	Facialis	14.1203	14.0715
6	EyeLeft	0.0990142	0.0985816	RightLeft	0.0981159	0.098	LeftOpNerve	0.190348	0.195136	RightOpNerve	0.0981741	0.149648	Chiasm	0.232472	0.289328	Facialis	13.9493	13.9949	Pituitary	0.234062	0.291145	Trigeminus	11.789	11.9834	Cochlea	11.7651	11.8817	CAI	13.0733	13.3945	Facialis	13.9501	13.9966
7	EyeLeft	0.110381	0.0990003	RightLeft	0.098	0.0980219	LeftOpNerve	0.189516	0.197868	RightOpNerve	0.098	0.098	Chiasm	0.268023	0.193544	Facialis	13.6655	13.5557	Pituitary	0.199844	0.254707	Trigeminus	12.1325	12.219	Cochlea	11.0366	11.2091	CAI	13.7299	13.908	Facialis	13.666	13.5573
8	EyeLeft	0.098	0.0988828	RightLeft	0.098	0.0998676	LeftOpNerve	0.098	0.098	RightOpNerve	0.167341	0.197788	Chiasm	0.220977	0.26664	Facialis	13.6834	14.1322	Pituitary	0.200204	0.345691	Trigeminus	10.7768	10.7423	Cochlea	11.6171	12.0634	CAI	13.7202	13.6925	Facialis	13.6838	14.134
9	EyeLeft	0.098	0.098	RightLeft	0.098	0.0991127	LeftOpNerve	0.098	0.098	RightOpNerve	0.0998838	0.181783	Chiasm	0.191925	0.274995	Facialis	13.8266	13.7837	Pituitary	0.193671	0.196778	Trigeminus	11.0062	11.9191	Cochlea	12.6626	12.6739	CAI	13.8739	13.7903	Facialis	13.8235	13.781
10	EyeLeft	0.098	0.0987856	RightLeft	0.098	0.0982546	LeftOpNerve	0.14596	0.175956	RightOpNerve	0.098	0.098	Chiasm	0.260441	0.244857	Facialis	13.9917	13.954	Pituitary	0.27926	0.646374	Trigeminus	11.7257	11.9219	Cochlea	11.5313	12.2465	CAI	13.806	13.116	Facialis	13.9918	13.9563
11	EyeLeft	0.098	0.098	RightLeft	0.11066	0.098	LeftOpNerve	0.098	0.098	RightOpNerve	0.189272	0.192063	Chiasm	0.278081	0.329082	Facialis	13.9759	13.8426	Pituitary	0.199911	0.296685	Trigeminus	12.2956	12.1556				CAI	14.0379	13.7688	Facialis	13.9769	13.8419
12	EyeLeft	0.0980943	0.0984921	RightLeft	0.099948	0.098	LeftOpNerve	0.113002	0.196382	RightOpNerve	0.098	0.098	Chiasm	0.194167	0.18703	Facialis	14.18	14.4397	Pituitary	0.280211	0.197544	Trigeminus	11.7722	11.9392	NOT RIGHT PATIENT			CAI	13.6765	14.0589	Facialis	14.1801	14.4416
13	EyeLeft	0.0980959	0.098	RightLeft	0.0980846	0.098	LeftOpNerve	0.098	0.0980007	RightOpNerve	0.144241	0.187792	Chiasm	0.235039	0.349721	Facialis	13.9292	13.7705	Pituitary	0.19708	0.289589	Trigeminus	10.104	10.7479	IDs FOR COCHLEA			CAI	13.9135	13.5895	Facialis	13.93	13.7724
14	EyeLeft	0.098	0.0988949	RightLeft	0.098	0.0982884	LeftOpNerve	0.189216	0.195382	RightOpNerve	0.196236	0.196982	Chiasm	0.32841	0.394916	Facialis	14.2291	13.7855	Pituitary	0.293206	0.434463	Trigeminus	11.8279	11.9893				CAI	13.9075	13.3615	Facialis	14.2221	13.7861
15	EyeLeft	0.0991349	0.098	RightLeft	0.0980037	0.098564	LeftOpNerve	0.0993474	0.196303	RightOpNerve	0.098	0.0989069	Chiasm	0.263261	0.550193	Facialis	13.7591	14.3313	Pituitary	0.288251	0.490803	Trigeminus	11.9046	12.3668				CAI	13.7741	13.7941	Facialis	13.7581	14.3346
16	EyeLeft	0.0986766	0.0986568	RightLeft	0.0984967	0.0980289	LeftOpNerve	0.199219	0.296329	RightOpNerve	0.1841	0.187392	Chiasm	0.402494	0.397635	Facialis	14.3232	14.2606	Pituitary	0.394555	0.372936	Trigeminus	12.9115	13.0985				CAI	13.9335	14.1162	Facialis	14.3293	14.2615
17	EyeLeft	0.0980538	0.098	RightLeft	0.098	0.098	LeftOpNerve	0.0983123	0.11845	RightOpNerve	0.098	0.098	Chiasm	0.197378	0.210244	Facialis	13.8845	14.0351	Pituitary	0.197519	0.296898	Trigeminus	12.2338	11.7721				CAI	13.8394	13.7809	Facialis	13.8845	14.0345
18	EyeLeft	0.0991006	0.181121	RightLeft	0.098	0.098	LeftOpNerve	0.195255	0.256123	RightOpNerve	0.142101	0.138287	Chiasm	0.296436	0.267433	Facialis	14.1975	13.8855	Pituitary	0.367688	0.421939	Trigeminus	12.0384	11.5898				CAI	13.926	13.4281	Facialis	14.2005	13.8905
19	EyeLeft	0.0992913	0.0998905	RightLeft	0.098	0.098	LeftOpNerve	0.0997519	0.132738	RightOpNerve	0.194683	0.288712	Chiasm	0.285227	0.349477	Facialis	14.1071	14.0595	Pituitary	0.303746	0.381108	Trigeminus	11.7635	11.6733				CAI	13.7978	13.7152	Facialis	14.1133	14.0627
20	EyeLeft	0.098	0.098	RightLeft	0.098	0.0991814	LeftOpNerve	0.176546	0.176729	RightOpNerve	0.197489	0.199564	Chiasm	0.296808	0.659096	Facialis	14.1742	14.4244	Pituitary	0.354309	0.385447	Trigeminus	12.2681	12.3874				CAI	14.2407	13.9526	Facialis	14.1711	14.4227
Mean		0.0989078	0.103444	#DIV/0!	0.0988561	0.0988637	#DIV/0!	0.135344	0.174808	#DIV/0!	0.145573	0.17831	#DIV/0!	0.260768	0.343551	#DIV/0!	13.9826	14.005	#DIV/0!	0.263262	0.377305	#DIV/0!	11.6728	11.8114	#DIV/0!	11.6313	11.8179	#DIV/0!	13.82	13.7062	#DIV/0!	13.9828	14.0057
SD		0.00273913	0.0186639	#DIV/0!	0.00281954	0.00155595	#DIV/0!	0.0437429	0.0622906	#DIV/0!	0.0423064	0.0767857	#DIV/0!	0.0583567	0.128744	#DIV/0!	0.191921	0.263896	#DIV/0!	0.064841	0.140302	#DIV/0!	1.02482	0.796843	#DIV/0!	1.17405	1.09027	#DIV/0!	0.215797	0.27293	#DIV/0!	0.192675	0.264148
		Abs Diff	% Diff		Abs Diff	% Diff		Abs Diff	% Diff		Abs Diff	% Diff		Abs Diff	% Diff		Abs Diff	% Diff		Abs Diff	% Diff		Abs Diff	% Diff		Abs Diff	% Diff		Abs Diff	% Diff		Abs Diff	% Diff
		0	0		0.0006333	0.641548		0.06264	33.0073		0.078413	28.624		0.031286	7.87204		0.0081	0.0584719		0.107948	27.6098		-0.0604	-0.496952		0.1869	1.55561		-0.1855	-1.35647		0.0054	0.0389906
		-1.91e-05	-0.0194895		0.001775	1.77717		0.100458	50.5135		0	0		0.145175	44.399		-0.2609	-1.93218		0.000625	0.315437		1.04709	11.3401		0.4267	3.60443		-0.2825	-2.09565		-0.2591	-1.91889
		-2.47e-05	-0.0252041		0.0009448	0.954876		0	0		0.027616	14.1866		0.05555	19.4905		0.2222	1.57033		0.502032	71.5731		-0.0589	-0.486287		0.2047	2.27178		-0.0251	-0.181099		0.2237	1.58104
		0.001477	1.48477		0.0006436	0.646414		0.0860092	46.7411		0.223753	56.3993		0.327993	54.9025		0.1447	1.0143		0.297958	52.3118		-0.0874	-0.718898		-0.0601	-0.46651		0.2819	1.98981		0.1446	1.0135
		0.0168214	14.6159		0.0061446	5.86026		0.099253	33.5205		0.017562	9.14911		0.082593	27.5316		-0.045	-0.319748		0.053714	13.9926		-0.0248	-0.205555		-0.3543	-2.86688		-0.281	-2.08534		-0.0488	-0.3468
		-0.0004326	-0.438824		-0.0001159	-0.118265		0.004788	2.45367		0.0514739	34.3967		0.056856	19.6511		0.0456	0.325833		0.057083	19.6064		0.1944	1.62224		0.1166	0.981341		0.3212	2.398		0.0465	0.332224
		-0.0113807	-11.4956		2.19e-05	0.0223419		0.008352	4.221		0	0		-0.074479	-38.4817		-0.1098	-0.809991		0.054863	21.5397		0.0865	0.707914		0.1725	1.53893		0.1781	1.28056		-0.1087	-0.801782
		0.0008828	0.892774		0.0018676	1.87008		0	0		0.030447	15.3938		0.045663	17.1253		0.4488	3.17573		0.145487	42.0859		-0.0345	-0.32116		0.4463	3.69962		-0.0277	-0.202301		0.4502	3.18523
		0	0		0.0011127	1.12266		0	0		0.0818992	45.0533		0.08307	30.2078		-0.0429	-0.311237		0.003107	1.57894		0.9129	7.65914		0.0113	0.0891596		-0.0836	-0.606223		-0.0425	-0.308396
		0.0007856	0.795258		0.0002546	0.259123		0.029996	17.0474		0	0		-0.015584	-6.36453		-0.0377	-0.270173		0.367114	56.7959		0.1962	1.64571		0.7152	5.84004		-0.69	-5.26075		-0.0355	-0.254365
		0	0		-0.01266	-12.9184		0	0		0.002791	1.45317		0.051001	15.498		-0.1333	-0.962969		0.096774	32.6184		-0.14	-1.15173					-0.2691	-1.95442		-0.135	-0.9753
		0.0003978	0.40389		-0.001948	-1.98776		0.08338	42.4581		0	0		-0.007137	-3.81597		0.2597	1.79851		-0.082667	-41.8474		0.167	1.39875					0.3824	2.71999		0.2615	1.81074
		-9.59e-05	-0.0978571		-8.46e-05	-0.0863265		7e-07	0.000714281		0.043551	23.1911		0.114682	32.7924		-0.1587	-1.15246		0.092509	31.9449		0.6439	5.99094					-0.324	-2.38419		-0.1576	-1.14432
		0.0008949	0.9049		0.0002884	0.293422		0.006166	3.15587		0.000746	0.378715		0.066506	16.8405		-0.4436	-3.21787		0.141257	32.513		0.1614	1.3462					-0.546	-4.08637		-0.436	-3.16261
		-0.0011349	-1.15806		0.0005603	0.568463		0.0969556	49.3908		0.0009069	0.916923		0.286932	52.1512		0.5722	3.99266		0.202552	41.2695		0.4622	3.73743					0.02	0.14499		0.5765	4.02174
		-1.98e-05	-0.0200696		-0.0004678	-0.477206		0.09711	32.771		0.003292	1.75675		-0.004859	-1.22197		-0.0626	-0.438972		-0.021619	-5.79697		0.187	1.42764					0.1827	1.29426		-0.0678	-0.475406
		-5.38e-05	-0.054898		0	0		0.0201377	17.001		0	0		0.012866	6.11956		0.1506	1.07302		0.099379	33.4724		-0.4617	-3.92199					-0.0585	-0.424501		0.15	1.06879
		0.0820204	45.2849		0	0		0.060868	23.7651		-0.003814	-2.75803		-0.029003	-10.845		-0.312	-2.24695		0.054251	12.8575		-0.4486	-3.87064					-0.4979	-3.7079		-0.31	-2.23174
		0.0005992	0.599857		0	0		0.0329861	24.8505		0.094029	32.5684		0.06425	18.3846		-0.0476	-0.338561		0.077362	20.2992		-0.0902	-0.772704					-0.0826	-0.602252		-0.0506	-0.359817
		0	0		0.0011814	1.19115		0.000183	0.103548		0.002075	1.03977		0.362288	54.9674		0.2502	1.73456		0.031138	8.07841		0.1193	0.963075					-0.2881	-2.06485		0.2516	1.74447
	min	-0.0113807	-11.4956		-0.01266	-12.9184		0	0		-0.003814	-2.75803		-0.074479	-38.4817		-0.4436	-3.21787		-0.082667	-41.8474		-0.4617	-3.92199		-0.3543	-2.86688		-0.69	-5.26075		-0.436	-3.16261
	max	0.0820204	45.2849		0.0061446	5.86026		0.100458	50.5135		0.223753	56.3993		0.362288	54.9674		0.5722	3.99266		0.502032	71.5731		1.04709	11.3401		0.7152	5.84004		0.3824	2.71999		0.5765	4.02174
	stdev	0.0188271	10.9292		0.0033522	3.37929		0.0411211	18.9226		0.0547299	17.6558		0.116858	23.8066		0.248432	1.76631		0.138304	25.0052		0.385228	3.62453		0.297041	2.44367		0.292884	2.16592		0.248434	1.76561
	mean	0.00453588	2.58361		7.595e-06	-0.0190208		0.0394642	19.0501		0.0327371	13.0875		0.0827824	17.8602		0.0224	0.137115		0.114043	23.6409		0.13857	1.29466		0.18658	1.62475		-0.113765	-0.859236		0.02292	0.140865
	P-value	0.3011			0.1128			0.0004			0.0009			0.0028			0.9108			0.0006			0.1169			0.0645
